# Supplementary material for: The genus Erechthias Meyrick of Ascension Island, including discovery of a new brachypterous species (Lepidoptera, Tineidae)
Source: Zookeys. 2013 Oct 7;(341):1–20. doi: 10.3897/zookeys.341.6146 (PMC3800806; doi:10.3897/zookeys.341.6146)
Supplement: XML Treatment for Erechthias [file zookeys.341.6146-treatment1.xml]

<!DOCTYPE tp:taxon-treatment
  PUBLIC "-//TaxonX//DTD Taxonomic Treatment Publishing DTD v0 20100105//EN" "tax-treatment-NSO.dtd">
<tp:taxon-treatment xmlns:tp="http://www.plazi.org/taxpub"><tp:treatment-meta><mixed-citation publication-type="journal"><person-group><name><surname>Davis</surname><given-names>Donald R.</given-names></name><name><surname>Mendel</surname><given-names>Howard</given-names></name></person-group><article-title>The genus <italic>Erechthias</italic> Meyrick of Ascension Island, including discovery of a new brachypterous species (Lepidoptera, Tineidae)</article-title><source>Zookeys</source><day>7</day><month>10</month><year>2013</year><volume>2013</volume><issue>341</issue><fpage>1</fpage><lpage>20</lpage><pub-id pub-id-type="doi">10.3897/zookeys.341.6146</pub-id></mixed-citation></tp:treatment-meta><tp:nomenclature><tp:taxon-name>
                        <tp:taxon-name-part taxon-name-part-type="genus">Erechthias</tp:taxon-name-part>
                        <object-id xmlns:xlink="http://www.w3.org/1999/xlink" xlink:type="simple">http://species-id.net/wiki/Erechthias</object-id>
                    </tp:taxon-name><tp:taxon-authority>Meyrick</tp:taxon-authority><tp:nomenclature-citation-list><tp:nomenclature-citation><tp:taxon-name>Erechthias</tp:taxon-name><comment> Meyrick, 1880: 252, 261. Type species: <italic><tp:taxon-name>Erechthias charadrota</tp:taxon-name></italic><xref ref-type="bibr" rid="B25">Meyrick 1880</xref>: 268 by subsequent designation by <xref ref-type="bibr" rid="B27">Meyrick 1915</xref>: 233. [New Zealand].</comment></tp:nomenclature-citation><tp:nomenclature-citation><tp:taxon-name>Ereunetis</tp:taxon-name><comment> Meyrick, 1880: 252, 258. Type species: <italic><tp:taxon-name>Ereunetis iuloptera</tp:taxon-name></italic><xref ref-type="bibr" rid="B25">Meyrick 1880</xref>: 258, 260, by subsequent designation by <xref ref-type="bibr" rid="B51">Walsingham 1914</xref>: 347. [Australia].</comment></tp:nomenclature-citation><tp:nomenclature-citation><tp:taxon-name>Decadarchis</tp:taxon-name><comment> Meyrick, 1886: 290. Type species: <italic><tp:taxon-name>Decadarchis melanastra</tp:taxon-name></italic><xref ref-type="bibr" rid="B26">Meyrick 1886</xref>: 291, by monotypy. [Fiji].</comment></tp:nomenclature-citation><tp:nomenclature-citation><tp:taxon-name>Hactacma</tp:taxon-name><comment> Meyrick, 1915: 233. Type species: <italic><tp:taxon-name>Erechthias chasmatias</tp:taxon-name></italic><xref ref-type="bibr" rid="B25">Meyrick 1880</xref>: 263, 264, by original designation. [New Zealand].</comment></tp:nomenclature-citation><tp:nomenclature-citation><tp:taxon-name>Nesoxena</tp:taxon-name><comment> Meyrick, 1929: 506. Type species: <italic><tp:taxon-name>Nesoxena strangulata</tp:taxon-name></italic><xref ref-type="bibr" rid="B28">Meyrick 1929</xref>: 507. [Tuamotu Archipelago].</comment></tp:nomenclature-citation><tp:nomenclature-citation><tp:taxon-name>Amphisyncentris</tp:taxon-name><comment> Meyrick, 1933: 412. Type species: <italic><tp:taxon-name>Amphisyncentris glyphidaula</tp:taxon-name></italic><xref ref-type="bibr" rid="B29">Meyrick 1933</xref>: 412, by monotypy. [Fiji].</comment></tp:nomenclature-citation><tp:nomenclature-citation><tp:taxon-name>Gonglyodes</tp:taxon-name><comment> Turner, 1933: 180. Type species: <italic><tp:taxon-name>Gonglyodes centroscia</tp:taxon-name></italic><xref ref-type="bibr" rid="B45">Turner 1933</xref>: 180, by monotypy. [Australia].</comment></tp:nomenclature-citation><tp:nomenclature-citation><tp:taxon-name>Caryolestis</tp:taxon-name><comment> Meyrick, 1934: 109. Type species: <italic><tp:taxon-name>Caryolestis praedatrix</tp:taxon-name></italic><xref ref-type="bibr" rid="B30">Meyrick 1934</xref>: 110, by monotypy. [Tahiti].</comment></tp:nomenclature-citation><!--PageBreak--><tp:nomenclature-citation><tp:taxon-name>Triadogona</tp:taxon-name><comment> Meyrick, 1937: 153. Type species: <italic><tp:taxon-name>Triadogona amphileucota</tp:taxon-name></italic><xref ref-type="bibr" rid="B31">Meyrick 1937</xref>: 153, by monotypy. [Fiji].</comment></tp:nomenclature-citation><tp:nomenclature-citation><tp:taxon-name>Anemerarcha</tp:taxon-name><comment> Meyrick, 1937: 154. Type species: <italic><tp:taxon-name>Anemerarcha entomaula</tp:taxon-name></italic><xref ref-type="bibr" rid="B31">Meyrick 1937</xref>: 154, by monotypy. [Fiji].</comment></tp:nomenclature-citation><tp:nomenclature-citation><tp:taxon-name>Empaesta</tp:taxon-name><comment> Bradley, 1956: 163. Type species: <italic><tp:taxon-name>Tinea capnitis</tp:taxon-name></italic><xref ref-type="bibr" rid="B44">Turner 1918</xref>: 288, by original designation. [Norfolk Island].</comment></tp:nomenclature-citation><tp:nomenclature-citation><tp:taxon-name>Tinexotaxa</tp:taxon-name><comment> Gozmány, 1968: 306. Type species: <italic><tp:taxon-name>Tinexotaxa travestita</tp:taxon-name></italic><xref ref-type="bibr" rid="B17">Gozmány 1968</xref>: 306, by original designation. [Sierra Leone].</comment></tp:nomenclature-citation><tp:nomenclature-citation><tp:taxon-name>Acrocenotes</tp:taxon-name><comment> Diakonoff, [1968]: 259, 262. Type species: <italic><tp:taxon-name>Acrocenotes niphochrysa</tp:taxon-name></italic><xref ref-type="bibr" rid="B12">Diakonoff [1968]</xref>: 257, 262, by original designation. [Philippines].</comment></tp:nomenclature-citation><tp:nomenclature-citation><tp:taxon-name>Neodecadarchis</tp:taxon-name><comment> Zimmermann, 1978: 264, 341. Type species: <italic><tp:taxon-name>Ereunetis flavistriata</tp:taxon-name></italic><xref ref-type="bibr" rid="B50">Walsingham 1907</xref>: 716, by original designation. [Hawaii].</comment></tp:nomenclature-citation><tp:nomenclature-citation><tp:taxon-name>Lepidobregma</tp:taxon-name><comment> Zimmermann, 1978: 264, 351. Type species: <italic><tp:taxon-name>Ereunetis minuscula</tp:taxon-name></italic><xref ref-type="bibr" rid="B49">Walsingham 1897</xref>: 155, by original designation. [West Indies].</comment></tp:nomenclature-citation><tp:nomenclature-citation><tp:taxon-name>Pantheus</tp:taxon-name><comment> Zimmermann, 1978: 264, 353. Type species: <italic><tp:taxon-name>Ereunetis pencillata</tp:taxon-name></italic><xref ref-type="bibr" rid="B38">Swezey 1909</xref>: 13, by original designation. [Hawaii].</comment></tp:nomenclature-citation></tp:nomenclature-citation-list></tp:nomenclature><tp:treatment-sec sec-type="Description"><title>Adult.</title><p><italic>Head</italic> (<xref ref-type="fig" rid="F3">Figs 12–15</xref>): Frons with scales moderately broad, either mostly appressed or partially raised, sometimes with weak scale tufts arising from ventro-lateral margin; pilifers present, with numerous, short bristles; vertex with prominent occipital and lateral tufts and scales more slender; Eye of medium size; frons broad; interocular index (<xref ref-type="bibr" rid="B9">Davis 1975</xref>) 0.7–1.2. Antenna extending ~ 0.7–1.0× length of forewing; scape with prominent pectin of ~10–14 bristles (<xref ref-type="fig" rid="F3">Fig. 13</xref>); intercalary sclerite well sclerotized; flagellomeres with a single annulus of appressed, narrow scales; antennal cilia short in both sexes. Maxillary palpus as long as or usually slightly longer than labial palpus, 5-segmented, with length ratio of segments from base: 1.0: 0.5: 1.7–2.75: 5.5–8.7: 2-3.6. Haustellum moderately developed, ~ 0.6–1.0× length of labial palpus. Labial palpus well developed, length ratios from base: 1.0: 1.3–2.5: 1.0–1.4; segment 2 sometimes broad at base, with a prominent ventral brush of elongate, slender scales; a series of 5-16 long whitish to black bristles arising mostly laterally; 1-3 long, lateral bristles also usually present on basal segment.</p><!--PageBreak--><p><italic>Thorax</italic>: Wings (<xref ref-type="fig" rid="F4">Figs 16–18</xref>) relatively narrow; forewing L/W index: 0.23–0.27; hindwing L/W index: 0.24–0.32. Forewing with Sc and R present in all species, Rs usually with 3–4 branches, reduced to one branch in <italic><tp:taxon-name>Erechthias grayi</tp:taxon-name></italic>; Rs4 and M1 rarely stalked; accessory cell usually absent, sometimes with a trace of chorda; M with 2 branches (M1 and M2+3), with M fused with Cu in <italic><tp:taxon-name>Erechthias grayi</tp:taxon-name></italic>; base of M usually absent or vestigial in cell; Cu with 2 branches (fused with M in <italic><tp:taxon-name>Erechthias grayi</tp:taxon-name></italic>); CuP usually weak; A3 vestigial; retinaculum in male on underside of subcoasta; triangular, with a rolled apex. Hindwing with Sc and R fused; Rs usually present but incomplete, unbranched; M usually 3-branched, sometimes with M1and 2 fused; Cu 2-branced; A3 usually present; frenulum with single large spine in male, 1-3 spines in female. Legs unmodified; foretibia with epiphysis arising near distal third of tibia; midtibia with a single pair of spurs of unequal length arising near apex; hindtibia with 2 pairs of spurs of unequal lengths arising near basal third of tibia and near apex.</p><p><italic>Abdomen</italic>: Apodemes slender, slightly convergent, or short, basally broad and nearly triangular. Segment A8 with male coremata present or absent; female corethrogyne absent.</p><p><italic>Male genitalia</italic>: Segment A10 mostly membranous, often setose and melanized laterally; apex of uncus variably bilobed. Tegumen a narrow dorsal ring, poorly differentiated from vinculum; vinculum with a well developed, usually broadly rounded, triangular saccus. Valva usually simple, rarely with lobes or processes, usually broad, and often with a dense concentration of thick, costal spines; costal apodemes usually well developed. Gnathos absent. Juxta highly modified, forming sclerotized pouch of variable depth between bases of valvae and articulating with costal apodemes of valvae. Aedeagus typically in the form of a simple cylinder, with a slightly swollen base in some species; vesica sometimes lined with minute spicules, or with 1–2 much larger, spine-like cornuti.</p><p><italic>Female genitalia</italic>: Ovipositor short to moderately long, 0.05–0.50× length of abdomen; posterior ventral apophyses not developed; posterior (dorsal) apophyses 1.5–2.7× length of anterior apophyses. Eighth tergite often narrowly rectangular, with a few terminal setae; eighth sternum connected to anterior apophyses by ventral rami. Bursa copulatrix 0.5–1.9× length of abdomen. Antrum relatively slender, often narrowly funnel-shaped or sometimes in the form of an incomplete ring; junction with ductus seminalis immediately anterior to antrum. Ductus bursae slender, with or without coarse microtrichia lining interior. Corpus bursae membranous, ovate to pyriform, often with a single small signum with the more slender, rodlike end projecting free from exterior wall of corpus bursae; signum sometimes can be stellate, blade-shaped, in the shape of a small ridged plate, or absent.</p></tp:treatment-sec><tp:treatment-sec sec-type="Key to species of Erechthias occurring on Ascension Island"><title>Key to species of <italic><tp:taxon-name>Erechthias</tp:taxon-name></italic> occurring on Ascension Island</title><table-wrap content-type="key" position="anchor" orientation="portrait"><table><tbody><tr><td rowspan="1" colspan="1">1</td><td rowspan="1" colspan="1">Adult brachypterous; forewing less than 2 mm long; hindwing nearly absent, less than 0.2 mm long (<xref ref-type="fig" rid="F4">Fig. 18</xref>)</td><td rowspan="1" colspan="1"><italic><tp:taxon-name>Erechthias grayi</tp:taxon-name></italic></td></tr><tr><td rowspan="1" colspan="1">–</td><td rowspan="1" colspan="1">Adult fully winged; forewing more than 3 mm long; hindwing not reduced</td><td rowspan="1" colspan="1">2</td></tr><tr><td rowspan="1" colspan="1">2</td><td rowspan="1" colspan="1">Apex of forewing not turned sharply upwards; color pale whitish cream heavily irrorated with dark brown scales (<xref ref-type="fig" rid="F2">Fig. 5</xref>)</td><td rowspan="1" colspan="1"><italic><tp:taxon-name>Erechthias ascensionae</tp:taxon-name></italic></td></tr><tr><td rowspan="1" colspan="1">–</td><td rowspan="1" colspan="1">Apex of forewing sharply upturned; color pale whitish cream, variably irrorated or streaked with medium to dark brown scales (<xref ref-type="fig" rid="F2">Fig. 4</xref>)</td><td rowspan="1" colspan="1"><italic><tp:taxon-name>Erechthias minuscula</tp:taxon-name></italic></td></tr></tbody></table></table-wrap></tp:treatment-sec><tp:treatment-sec><!--Section generated to contain objects referenced in tp:taxon-treatment.--><fig id="F3" position="float" orientation="portrait"><label>Figures 12–15.</label><caption><p>Adult head structure. <bold>12–14</bold> <italic><tp:taxon-name>Erechthias minuscula</tp:taxon-name></italic> <bold>12</bold> (anterior view) <bold>13</bold> (lateral view) <bold>14</bold> (maxilla) <bold>15</bold> <italic><tp:taxon-name>Erechthias grayi</tp:taxon-name></italic> (anterior view).</p></caption><graphic xmlns:xlink="http://www.w3.org/1999/xlink" xlink:href="ZooKeys-341-001-g003.jpg" position="float" orientation="portrait" xlink:type="simple"/></fig><fig id="F4" position="float" orientation="portrait"><label>Figures 16–18.</label><caption><p>Wing venation <bold>16</bold> <italic><tp:taxon-name>Erechthias minuscula</tp:taxon-name></italic> <bold>17</bold> <italic><tp:taxon-name>Erechthias ascensionae</tp:taxon-name></italic> <bold>18</bold> <italic><tp:taxon-name>Erechthias grayi</tp:taxon-name></italic>.</p></caption><graphic xmlns:xlink="http://www.w3.org/1999/xlink" xlink:href="ZooKeys-341-001-g004.jpg" position="float" orientation="portrait" xlink:type="simple"/></fig><fig id="F2" position="float" orientation="portrait"><label>Figures 4–11.</label><caption><p>Adults and larval cases <bold>4</bold> ♂, <italic><tp:taxon-name>Erechthias minuscula</tp:taxon-name></italic>, (forewing length 4 mm), Florida, USA <bold>5</bold> ♂, <italic><tp:taxon-name>Erechthias ascensionae</tp:taxon-name></italic>, (forewing length 6.8 mm), Ascension Island <bold>6</bold> ♂, <italic><tp:taxon-name>Erechthias dracaenura</tp:taxon-name></italic> (forewing length 8 mm), São Tomé <bold>7, 8</bold> ♂, <italic><tp:taxon-name>Erechthias grayi</tp:taxon-name></italic> (forewing length 1.7 mm), Ascension Island <bold>9</bold> (dorsal) <bold>10</bold> (lateral) Larval cases <italic><tp:taxon-name>Erechthias</tp:taxon-name></italic> sp. <italic>grayi</italic> ? (length 4.2 mm), Ascension Island <bold>11</bold> ♂, <italic><tp:taxon-name>Erechthias darwini</tp:taxon-name></italic> (forewing length 6 mm), St. Paul’s Rocks.</p></caption><graphic xmlns:xlink="http://www.w3.org/1999/xlink" xlink:href="ZooKeys-341-001-g002.jpg" position="float" orientation="portrait" xlink:type="simple"/></fig></tp:treatment-sec><ref-list><ref id="B25"><mixed-citation xmlns:xlink="http://www.w3.org/1999/xlink" xlink:type="simple"><person-group><name name-style="western"><surname>Meyrick</surname><given-names>E</given-names></name></person-group> (<year>1880</year>) <article-title>Descriptions of Australian Micro-Lepidoptera. IV. Tineina.</article-title><source>Proceedings Linnean Society New South wales</source><volume>17</volume>: <fpage>204</fpage>-<lpage>271</lpage>.</mixed-citation></ref><ref id="B27"><mixed-citation xmlns:xlink="http://www.w3.org/1999/xlink" xlink:type="simple"><person-group><name name-style="western"><surname>Meyrick</surname><given-names>E</given-names></name></person-group> (<year>1915</year>) <article-title>Article 27: Revision of the New Zealand Tineina.</article-title><source>Transactions of the Proceedings of the New Zealand Institute</source><volume>47</volume>: <fpage>205</fpage>-<lpage>244</lpage>.</mixed-citation></ref><ref id="B51"><mixed-citation xmlns:xlink="http://www.w3.org/1999/xlink" xlink:type="simple"><person-group><name name-style="western"><surname>Walsingham</surname><given-names>L (TdG)</given-names></name></person-group> (<year>1914</year>) <article-title>Lepidoptera-Heterocera.</article-title> In: <source>Godman and Salvin, Biologia Centrali-Americana (Zoology) Lepidoptera-Heterocera</source><volume>4</volume>, <publisher-loc>London</publisher-loc>, <fpage>225</fpage>–<lpage>392</lpage>.</mixed-citation></ref><ref id="B26"><mixed-citation xmlns:xlink="http://www.w3.org/1999/xlink" xlink:type="simple"><person-group><name name-style="western"><surname>Meyrick</surname><given-names>E</given-names></name></person-group> (<year>1886</year>) <article-title>Descriptions of Lepidoptera from the South Pacific.</article-title><source>Transactions of the Entomological Society of London,</source><volume>1886</volume>: <fpage>189</fpage>-<lpage>296</lpage>.</mixed-citation></ref><ref id="B28"><mixed-citation xmlns:xlink="http://www.w3.org/1999/xlink" xlink:type="simple"><person-group><name name-style="western"><surname>Meyrick</surname><given-names>E</given-names></name></person-group> (<year>1929</year>) <article-title>The Micro-Lepidoptera of the “St. George” Expedition.</article-title><source>Transactions of the Entomological Society of London</source><volume>76</volume>: <fpage>489</fpage>-<lpage>521</lpage>. doi: <ext-link ext-link-type="uri" xlink:href="http://dx.doi.org/10.1111/j.1365-2311.1929.tb01417.x" xlink:type="simple">10.1111/j.1365-2311.1929.tb01417.x</ext-link></mixed-citation></ref><ref id="B29"><mixed-citation xmlns:xlink="http://www.w3.org/1999/xlink" xlink:type="simple"><person-group><name name-style="western"><surname>Meyrick</surname><given-names>E</given-names></name></person-group> (<year>1933</year>) <source>Exotic Microlepidoptera</source><volume>4</volume>: <fpage>386</fpage>–<lpage>416</lpage>.</mixed-citation></ref><ref id="B45"><mixed-citation xmlns:xlink="http://www.w3.org/1999/xlink" xlink:type="simple"><person-group><name name-style="western"><surname>Turner</surname><given-names>AJ</given-names></name></person-group> (<year>1933</year>) <article-title>New Australian Lepidoptera.</article-title><source>Transactions of the Royal Society of South Australia</source><volume>57</volume>: <fpage>159</fpage>-<lpage>182</lpage>.</mixed-citation></ref><ref id="B30"><mixed-citation xmlns:xlink="http://www.w3.org/1999/xlink" xlink:type="simple"><person-group><name name-style="western"><surname>Meyrick</surname><given-names>E</given-names></name></person-group> (<year>1934</year>) <article-title>Pyrales and Microlepidoptera of the Society Islands.</article-title><source>Pacific Etomological Survey Publication</source><volume>6</volume>(<issue>A22</issue>): <fpage>109</fpage>–<lpage>110</lpage>. <comment>[Also issued as Bulletin of the Bernice P. Bishop Museum 113: 109–110.]</comment></mixed-citation></ref><ref id="B31"><mixed-citation xmlns:xlink="http://www.w3.org/1999/xlink" xlink:type="simple"><person-group><name name-style="western"><surname>Meyrick</surname><given-names>E</given-names></name></person-group> (<year>1937</year>) <source>Exotic Microlepidoptera</source><volume>5</volume>: <fpage>1</fpage>–<lpage>160</lpage>.</mixed-citation></ref><ref id="B44"><mixed-citation xmlns:xlink="http://www.w3.org/1999/xlink" xlink:type="simple"><person-group><name name-style="western"><surname>Turner</surname><given-names>AJ</given-names></name></person-group> (<year>1918</year>) <article-title>Further notes on some moths from Lord Howe and Norfolk Islands in the South Australian Museum.</article-title><source>Transactions of the Royal Society of South Australia</source><volume>42</volume>: <fpage>276</fpage>-<lpage>289</lpage>.</mixed-citation></ref><ref id="B17"><mixed-citation xmlns:xlink="http://www.w3.org/1999/xlink" xlink:type="simple"><person-group><name name-style="western"><surname>Gozmány</surname><given-names>LA</given-names></name></person-group> (<year>1968</year>) <article-title>Some Tineid Moths of the Ethiopian Region in the Collections of the British Museum (Nat. Hist.), II.</article-title><source>Acta Zoologica Academiae Scientiarum Hungaricae</source><volume>14</volume>(<issue>3-4</issue>): <fpage>301</fpage>-<lpage>334</lpage>.</mixed-citation></ref><ref id="B12"><mixed-citation xmlns:xlink="http://www.w3.org/1999/xlink" xlink:type="simple"><person-group><name name-style="western"><surname>Diakonoff</surname><given-names>A</given-names></name></person-group> (<year>1968</year>) <article-title>Microlepidoptera of the Philippine Islands.</article-title><source>Bulletin of the United States National Museum</source><volume>257</volume>: <fpage>1</fpage>-<lpage>484</lpage>. doi: <ext-link ext-link-type="uri" xlink:href="http://dx.doi.org/10.5479/si.03629236.257.1" xlink:type="simple">10.5479/si.03629236.257.1</ext-link></mixed-citation></ref><ref id="B50"><mixed-citation xmlns:xlink="http://www.w3.org/1999/xlink" xlink:type="simple"><person-group><name name-style="western"><surname>Walsingham</surname><given-names>L (TdG)</given-names></name></person-group> (<year>1907</year>) <article-title>Microlepidoptera.</article-title> In: <person-group><name name-style="western"><surname>Sharp</surname><given-names>D</given-names></name></person-group> (<role>Ed</role>) <issue-title>Fauna Hawaiiensis or the Zoology of the Sandwich (Hawaiian) Isles</issue-title><volume>1</volume>(<issue>5</issue>), <publisher-name>Cambridge: University Press</publisher-name>, <fpage>469</fpage>–<lpage>759</lpage>.</mixed-citation></ref><ref id="B49"><mixed-citation xmlns:xlink="http://www.w3.org/1999/xlink" xlink:type="simple"><person-group><name name-style="western"><surname>Walsingham</surname><given-names>L (TdG)</given-names></name></person-group> (<year>1897</year>) <article-title>Revision of the West-Indian Micro-Lepidoptera, with Descriptions of new Species.</article-title><source>Proceedings of the Zoological Society of London</source>, <fpage>54</fpage>–<lpage>182</lpage>.</mixed-citation></ref><ref id="B38"><mixed-citation xmlns:xlink="http://www.w3.org/1999/xlink" xlink:type="simple"><person-group><name name-style="western"><surname>Swezey</surname><given-names>OH</given-names></name></person-group> (<year>1909</year>) <article-title>The Hawaiian Sugar Cane Bud Moth (<italic>Ereunetis flavistriata</italic>) with an account of ome allied species and natural enemies.</article-title><source>Hawaiian Sugar Planters’ Association Experiment Station Division of Entomology Bulletin</source><volume>6</volume>: <fpage>1</fpage>-<lpage>41</lpage>.</mixed-citation></ref><ref id="B9"><mixed-citation xmlns:xlink="http://www.w3.org/1999/xlink" xlink:type="simple"><person-group><name name-style="western"><surname>Davis</surname><given-names>DR</given-names></name></person-group> (<year>1975</year>) <article-title>A review of the West Indian moths of the family Psychidae with descriptions of new taxa and immature stages.</article-title><source>Smithsonian Contributions to Zoology</source><volume>188</volume>: <fpage>1</fpage>-<lpage>66</lpage>. doi: <ext-link ext-link-type="uri" xlink:href="http://dx.doi.org/10.5479/si.00810282.188" xlink:type="simple">10.5479/si.00810282.188</ext-link></mixed-citation></ref></ref-list></tp:taxon-treatment>
