# Supplementary material for: The genus Erechthias Meyrick of Ascension Island, including discovery of a new brachypterous species (Lepidoptera, Tineidae)
Source: Zookeys. 2013 Oct 7;(341):1–20. doi: 10.3897/zookeys.341.6146 (PMC3800806; doi:10.3897/zookeys.341.6146)
Supplement: XML Treatment for Erechthias minuscula [file zookeys.341.6146-treatment2.xml]

<!DOCTYPE tp:taxon-treatment
  PUBLIC "-//TaxonX//DTD Taxonomic Treatment Publishing DTD v0 20100105//EN" "tax-treatment-NSO.dtd">
<tp:taxon-treatment xmlns:tp="http://www.plazi.org/taxpub"><tp:treatment-meta><mixed-citation publication-type="journal"><person-group><name><surname>Davis</surname><given-names>Donald R.</given-names></name><name><surname>Mendel</surname><given-names>Howard</given-names></name></person-group><article-title>The genus <italic>Erechthias</italic> Meyrick of Ascension Island, including discovery of a new brachypterous species (Lepidoptera, Tineidae)</article-title><source>Zookeys</source><day>7</day><month>10</month><year>2013</year><volume>2013</volume><issue>341</issue><fpage>1</fpage><lpage>20</lpage><pub-id pub-id-type="doi">10.3897/zookeys.341.6146</pub-id></mixed-citation></tp:treatment-meta><tp:nomenclature><tp:taxon-name>
                        <tp:taxon-name-part taxon-name-part-type="genus">Erechthias</tp:taxon-name-part>
                        <tp:taxon-name-part taxon-name-part-type="species">minuscula</tp:taxon-name-part>
                        <object-id xmlns:xlink="http://www.w3.org/1999/xlink" xlink:type="simple">http://species-id.net/wiki/Erechthias_minuscula</object-id>
                    </tp:taxon-name><tp:taxon-authority>(Walsingham)</tp:taxon-authority><xref ref-type="fig" rid="F2">Figs 4</xref><xref ref-type="fig" rid="F3">, 12–14</xref><xref ref-type="fig" rid="F4">, 16</xref><xref ref-type="fig" rid="F5">, 19–23</xref><tp:nomenclature-citation-list><!--PageBreak--><tp:nomenclature-citation><tp:taxon-name>Ereunetis minuscula</tp:taxon-name><comment> Walsingham, 1897: 155; 1907: 716.- <xref ref-type="bibr" rid="B38">Swezey 1909</xref>: 12.- <xref ref-type="bibr" rid="B4">Busck 1911</xref>: 80.- <xref ref-type="bibr" rid="B39">Swezey 1912</xref>: 155.- <xref ref-type="bibr" rid="B51">Walsingham 1914</xref> [1909–1915]: 347.- <xref ref-type="bibr" rid="B53">Wolcott 1923</xref>: 205.- <xref ref-type="bibr" rid="B40">Swezey 1929</xref>: 281.- <xref ref-type="bibr" rid="B15">Forbes 1930</xref>: 147.- <xref ref-type="bibr" rid="B54">Wolcott 1936</xref>: 501.- <xref ref-type="bibr" rid="B41">Swezey 1940</xref>: 458.- <xref ref-type="bibr" rid="B55">Wolcott 1948</xref>: 739.- <xref ref-type="bibr" rid="B2">Beardsley 1961</xref>: 354.</comment></tp:nomenclature-citation><tp:nomenclature-citation><tp:taxon-name>Decadarchis minuscula</tp:taxon-name><comment> (Walsingham).- <xref ref-type="bibr" rid="B28">Meyrick 1929</xref>: 505.- <xref ref-type="bibr" rid="B18">Harris 1937</xref>: 486.- <xref ref-type="bibr" rid="B16">Ghesquière 1940</xref>: 86.- <xref ref-type="bibr" rid="B46">Vesey-Fitzgerald 1941</xref>: 158.- <xref ref-type="bibr" rid="B23">Lepesme 1947</xref>: 318.- <xref ref-type="bibr" rid="B47">Viette 1949</xref>: 316.- <xref ref-type="bibr" rid="B42">Swezey 1942</xref>: 215.- <xref ref-type="bibr" rid="B8">Davis 1953</xref>: 85.- <xref ref-type="bibr" rid="B43">Swezey 1952</xref>: 378.- <xref ref-type="bibr" rid="B12">Diakonoff 1968</xref>: 265, 308.- <xref ref-type="bibr" rid="B6">Clarke 1971</xref>: 211; <xref ref-type="bibr" rid="B7">1986</xref>: 361.- <xref ref-type="bibr" rid="B56">Zimmermann 1978</xref>: 352.</comment></tp:nomenclature-citation><tp:nomenclature-citation><tp:taxon-name>Lepidobregma minuscula</tp:taxon-name><comment> (Walsingham).- <xref ref-type="bibr" rid="B56">Zimmermann 1978</xref>: 352.- <xref ref-type="bibr" rid="B10">Davis 1983</xref>: 5.- <xref ref-type="bibr" rid="B35">Robinson and Nielsen 1993</xref>: 289.</comment></tp:nomenclature-citation><tp:nomenclature-citation><tp:taxon-name>Erechthias minuscula</tp:taxon-name><comment> (Walsingham).- <xref ref-type="bibr" rid="B11">Davis 1984</xref>: 21.- <xref ref-type="bibr" rid="B34">Robinson and Kirke 1990</xref>: 133.- <xref ref-type="bibr" rid="B36">Robinson 2009</xref>: 20–25, 51, fig. 36.- <xref ref-type="bibr" rid="B35">Robinson and Nielsen 1993</xref>: 295, 310.- <xref ref-type="bibr" rid="B20">Heppner 2003</xref>: 236.</comment></tp:nomenclature-citation></tp:nomenclature-citation-list></tp:nomenclature><tp:treatment-sec sec-type="Description"><title>Adult</title><p>(<xref ref-type="fig" rid="F2">Fig. 4</xref>). <italic>Head</italic>: Scales of frons shiny whitish cream, moderately broad with 3-4-dentate apices, flatly appressed to frons with apices directed dorsad; a pair of scale tufts consisting of very slender, elongate scales arising from lower corners of frons. Vertex with a prominent pair of lateral, occipital tufts composed of very elongate, piliform, pale cream scales with minutely bidentate scales. Labial palpus with apical segment mostly smoothly scaled; scales of segment 2 flat, strongly appressed dorsally, shiny white to whitish cream; venter of segment 2 with a dense brush of long, slender, erect, whitish (rarely suffused with dark brown) scales with minutely bidentate apices, and a lateral series of ~ 13–16 long, whitish bristles sometimes with dark apices. Antenna ~ 2/3 as long as forewing; scales smoothly appressed, uniformly pale cream except for scales with dark brown apices along anterior edge and sometimes venter of flagellum; scape mostly pale cream irrorated with dark brown scales along anterior edge; pectin well developed, consisting of a longitudinal row of 12–14 long dark setae; scales of scape and pedicel moderately broad; flagellum with a single row of more slender scales completely encircling each segment; short cilia usually not evident but often visible between scales.</p><fig id="F2" position="float" orientation="portrait"><label>Figures 4–11.</label><caption><p>Adults and larval cases <bold>4</bold> ♂, <italic><tp:taxon-name>Erechthias minuscula</tp:taxon-name></italic>, (forewing length 4 mm), Florida, USA <bold>5</bold> ♂, <italic><tp:taxon-name>Erechthias ascensionae</tp:taxon-name></italic>, (forewing length 6.8 mm), Ascension Island <bold>6</bold> ♂, <italic><tp:taxon-name>Erechthias dracaenura</tp:taxon-name></italic> (forewing length 8 mm), São Tomé <bold>7, 8</bold> ♂, <italic><tp:taxon-name>Erechthias grayi</tp:taxon-name></italic> (forewing length 1.7 mm), Ascension Island <bold>9</bold> (dorsal) <bold>10</bold> (lateral) Larval cases <italic><tp:taxon-name>Erechthias</tp:taxon-name></italic> sp. <italic>grayi</italic> ? (length 4.2 mm), Ascension Island <bold>11</bold> ♂, <italic><tp:taxon-name>Erechthias darwini</tp:taxon-name></italic> (forewing length 6 mm), St. Paul’s Rocks.</p></caption><graphic xmlns:xlink="http://www.w3.org/1999/xlink" xlink:href="ZooKeys-341-001-g002.jpg" position="float" orientation="portrait" xlink:type="simple"/></fig><fig id="F3" position="float" orientation="portrait"><label>Figures 12–15.</label><caption><p>Adult head structure. <bold>12–14</bold> <italic><tp:taxon-name>Erechthias minuscula</tp:taxon-name></italic> <bold>12</bold> (anterior view) <bold>13</bold> (lateral view) <bold>14</bold> (maxilla) <bold>15</bold> <italic><tp:taxon-name>Erechthias grayi</tp:taxon-name></italic> (anterior view).</p></caption><graphic xmlns:xlink="http://www.w3.org/1999/xlink" xlink:href="ZooKeys-341-001-g003.jpg" position="float" orientation="portrait" xlink:type="simple"/></fig><fig id="F4" position="float" orientation="portrait"><label>Figures 16–18.</label><caption><p>Wing venation <bold>16</bold> <italic><tp:taxon-name>Erechthias minuscula</tp:taxon-name></italic> <bold>17</bold> <italic><tp:taxon-name>Erechthias ascensionae</tp:taxon-name></italic> <bold>18</bold> <italic><tp:taxon-name>Erechthias grayi</tp:taxon-name></italic>.</p></caption><graphic xmlns:xlink="http://www.w3.org/1999/xlink" xlink:href="ZooKeys-341-001-g004.jpg" position="float" orientation="portrait" xlink:type="simple"/></fig><!--PageBreak--><p><italic>Thorax</italic>: Forewing length 3.5–4.0 mm (wing apex not extended) – 5.0 mm (wing apex fully extended). Dorsum and tegula pale cream, usually with suffusion of light brown medially; apices of light brown scales often with dark brown apices giving a mottle appearance to dorsum; thorax whitish cream ventrally. Forewing predominantly pale whitish cream, variably irrorated or streaked with medium to dark brown scales; a medium to dark brown, variously interrupted streak usually extending from wing base almost to tornus (completely lacking in some specimens); costal margin often with small concentrations of dark brown scales present near base of forewing, near distal 2/3, distal 4/5 and at apex; those markings near apex sometimes forming short striae; a pale whitish cream patch of scales along margin between spot at distal 4/5 and apex; apex of forewing bent abruptly dorsad; fringe white to pale cream, variably banded at apex with 1–2 slender bands of dark brown scales; most of ventral surfaces of fore and hindwings (except for whitish cream fringes) medium to dark brown. Hindwing uniformly pale grayish brown; fringe mostly concolorous except for 2-3 narrow bands of dark brown scales around apex. Frenulum a single long spine in male and female. Fore and midlegs mostly pale to dark brown dorsally and pale cream ventrally with pale to dark brown banding on tibia and tarsomeres; hind leg generally paler, almost entirely pale cream in color.</p><p><italic>Abdomen</italic>: Mostly pale golden brown dorsally, whitish cream ventrally. Eighth segment without coremata.</p><!--PageBreak--><p><italic>Male genitalia</italic> (<xref ref-type="fig" rid="F5">Figs 19–21</xref>): Segment 10 mostly membranous, moderately sclerotized to form 2 elongate lateral lobes, with caudal margin superficially bifid. Tegumen a relatively narrow dorsal ring. Vinculum slender, narrowly V-shaped, elongate, ~ 0.8× the length of valva. Valva simple; cucullus broad with broadly rounded apex; costal margin densely setose, with setae concentrated near base of costa and less so at apex of valva. Juxta well developed as an elongate U-shaped pouch. Aedeagus a slender, simple cylinder, ~ 1.6× length of valva; vesica lined with numerous, minute spicules and with a single large, apical cornutus, sometimes closely accompanied with a shorter cornutus ~ half the length of the larger one.</p><fig id="F5" position="float" orientation="portrait"><label>Figures 19–23.</label><caption><p><italic><tp:taxon-name>Erechthias minuscula</tp:taxon-name></italic>, genitalia <bold>19</bold> Male, ventral view <bold>20</bold> Valva, mesal view <bold>21</bold> Aedeagus, ventral view <bold>22</bold> Female, ventral view <bold>23</bold> Detail of signum in Fig. <bold>22</bold>.</p></caption><graphic xmlns:xlink="http://www.w3.org/1999/xlink" xlink:href="ZooKeys-341-001-g005.jpg" position="float" orientation="portrait" xlink:type="simple"/></fig><p><italic>Female genitalia</italic> (<xref ref-type="fig" rid="F5">Fig. 22</xref>, <xref ref-type="fig" rid="F5">23</xref>): Eighth sternite weakly sclerotized; ostium opening near anterior margin, with a pair of moderately short setae on either side of ostium. Antrum reduced, triangular; length ~ equal to maximum width. Ductus bursae very slender and elongate; length ~ 1.7× that of posterior apophyses, ductus gradually enlarging to relatively small, ovate corpus bursae; walls of corpus bursae membranous except for a very small, elongate, triangular signum; distal, more slender half of signum projecting beyond wall of corpus bursae.</p></tp:treatment-sec><tp:treatment-sec sec-type="Lectotype"><title>Lectotype.</title><p>♂ (present designation), WEST INDIES: Type H.T.; St. Thomas, Danish West Indies, 17 March 1894, Hedemann 7084; BM genitalia slide No. 4177; <!--PageBreak-->Walsingham Collection 1910-427; <italic><tp:taxon-name>Ereunetis minuscula</tp:taxon-name></italic> Wlsm., P.Z.S. p. 155 (1897), Type ♂; (BMNH).</p></tp:treatment-sec><tp:treatment-sec sec-type="Material examined"><title>Material examined.</title><p>ASCENSION ISLAND: Green Mountain: 4 ♂, 17–26 June 1988, C.M.StG Kirke, BM 1988-311, ♂ slide 29708, (BMNH).</p></tp:treatment-sec><tp:treatment-sec sec-type="Distribution"><title>Distribution.</title><p>(<xref ref-type="fig" rid="F1">Fig. 1</xref>). <italic><tp:taxon-name>Erechthias minuscula</tp:taxon-name></italic> is probably pantropical in distribution, and occurs widely in South America, the West Indies into southern Florida, USA. <xref ref-type="bibr" rid="B35">Robinson and Nielsen (1993)</xref> also report it from Australia.</p></tp:treatment-sec><tp:treatment-sec sec-type="Biology"><title>Biology.</title><p>Larvae of <italic><tp:taxon-name>Erechthias minuscula</tp:taxon-name></italic> are scavengers on a wide variety of dead plant material and have been reported feeding on or within dead tree trunks, stems, seed pods, fruits, flowers, and leaves (<xref ref-type="bibr" rid="B20">Heppner 2003</xref>: 236).</p></tp:treatment-sec><tp:treatment-sec><!--Section generated to contain objects referenced in tp:taxon-treatment.--><fig id="F1" position="float" orientation="portrait"><label>Figures 1–3.</label><caption><p><bold>1</bold> Map of mid Atlantic Ocean. Ascension Island habitats: <bold>2</bold> Green Mountain <bold>3</bold> Typical habitat of <italic><tp:taxon-name>Erechthias grayi</tp:taxon-name></italic>; Lichen covered rocks on Green Mountain.</p></caption><graphic xmlns:xlink="http://www.w3.org/1999/xlink" xlink:href="ZooKeys-341-001-g001.jpg" position="float" orientation="portrait" xlink:type="simple"/></fig></tp:treatment-sec><ref-list><ref id="B38"><mixed-citation xmlns:xlink="http://www.w3.org/1999/xlink" xlink:type="simple"><person-group><name name-style="western"><surname>Swezey</surname><given-names>OH</given-names></name></person-group> (<year>1909</year>) <article-title>The Hawaiian Sugar Cane Bud Moth (<italic>Ereunetis flavistriata</italic>) with an account of ome allied species and natural enemies.</article-title><source>Hawaiian Sugar Planters’ Association Experiment Station Division of Entomology Bulletin</source><volume>6</volume>: <fpage>1</fpage>-<lpage>41</lpage>.</mixed-citation></ref><ref id="B4"><mixed-citation xmlns:xlink="http://www.w3.org/1999/xlink" xlink:type="simple"><person-group><name name-style="western"><surname>Busck</surname><given-names>A</given-names></name></person-group> (<year>1911</year>) <article-title>[Note]</article-title><source>Proceedings of the Entomological Society of Washington</source><volume>13</volume>(<issue>2</issue>): <fpage>80</fpage>–<lpage>81</lpage>.</mixed-citation></ref><ref id="B39"><mixed-citation xmlns:xlink="http://www.w3.org/1999/xlink" xlink:type="simple"><person-group><name name-style="western"><surname>Swezey</surname><given-names>OH</given-names></name></person-group> (<year>1912</year>) <article-title>Insects associated with “Mamake” (<italic>Pipturus albidus</italic>), a Native Hawaiian Tree.</article-title><source>Proceedings of the Hawaiian Entomological Society for 1910</source><volume>2</volume>(<issue>4</issue>): <fpage>153</fpage>–<lpage>163</lpage>.</mixed-citation></ref><ref id="B51"><mixed-citation xmlns:xlink="http://www.w3.org/1999/xlink" xlink:type="simple"><person-group><name name-style="western"><surname>Walsingham</surname><given-names>L (TdG)</given-names></name></person-group> (<year>1914</year>) <article-title>Lepidoptera-Heterocera.</article-title> In: <source>Godman and Salvin, Biologia Centrali-Americana (Zoology) Lepidoptera-Heterocera</source><volume>4</volume>, <publisher-loc>London</publisher-loc>, <fpage>225</fpage>–<lpage>392</lpage>.</mixed-citation></ref><ref id="B53"><mixed-citation xmlns:xlink="http://www.w3.org/1999/xlink" xlink:type="simple"><person-group><name name-style="western"><surname>Wolcott</surname><given-names>GN</given-names></name></person-group> (<year>1923</year>) <article-title>Insectae Portoricensis: A Preliminary Annotated Check-list of the Insects of Porto Rico, with Descriptions of Some New Species.</article-title><source>The Journal of the Department of Agriculture of Porto Rico</source><volume>7</volume>(<issue>1</issue>): <fpage>1</fpage>-<lpage>313</lpage>.</mixed-citation></ref><ref id="B40"><mixed-citation xmlns:xlink="http://www.w3.org/1999/xlink" xlink:type="simple"><person-group><name name-style="western"><surname>Swezey</surname><given-names>OH</given-names></name></person-group> (<year>1929</year>) <article-title>The Hosts of <italic>Cremastus hymeniae</italic> Viereck in Hawaii (Hymenoptera).</article-title><source>Proceedings of the Hawaiian Entomological Society for 1928</source><volume>7</volume>(<issue>2</issue>): <lpage>281</lpage> pp.</mixed-citation></ref><ref id="B15"><mixed-citation xmlns:xlink="http://www.w3.org/1999/xlink" xlink:type="simple"><person-group><name name-style="western"><surname>Forbes</surname><given-names>WTM</given-names></name></person-group> (<year>1930</year>) <article-title>Scientific Survey of Porto Rico.</article-title><source>New York Academy of Sciences</source><volume>12</volume>(<issue>1</issue>): <fpage>1</fpage>–<lpage>171</lpage>.</mixed-citation></ref><ref id="B54"><mixed-citation xmlns:xlink="http://www.w3.org/1999/xlink" xlink:type="simple"><person-group><name name-style="western"><surname>Wolcott</surname><given-names>GN</given-names></name></person-group> (<year>1936</year>) <article-title>Insectae Borinquenses: A revised annotated check-list of the insects of Puerto Rico.</article-title><source>The Journal of Agriculture of the University of Puerto Rico</source><volume>20</volume>(<issue>1</issue>): <fpage>1</fpage>-<lpage>627</lpage>.</mixed-citation></ref><ref id="B41"><mixed-citation xmlns:xlink="http://www.w3.org/1999/xlink" xlink:type="simple"><person-group><name name-style="western"><surname>Swezey</surname><given-names>OH</given-names></name></person-group> (<year>1940</year>) <article-title><italic>Melittobiopsis ereunetiphila</italic> Timberlake, an Efficient Parasite on the Sugar Cane Bud Worm in Hawaii.</article-title><source>Proceedings of the Hawaiian Entomological Society for 1939</source><volume>10</volume>(<issue>3</issue>): <fpage>457</fpage>–<lpage>458</lpage>.</mixed-citation></ref><ref id="B55"><mixed-citation xmlns:xlink="http://www.w3.org/1999/xlink" xlink:type="simple"><person-group><name name-style="western"><surname>Wolcott</surname><given-names>GN</given-names></name></person-group> (<year>1948</year>) <article-title>The Insects of Puerto Rico.</article-title><source>The Journal of Agriculture of the University of Puerto Rica</source><volume>32</volume>(<issue>3</issue>): <fpage>417</fpage>-<lpage>748</lpage>.</mixed-citation></ref><ref id="B2"><mixed-citation xmlns:xlink="http://www.w3.org/1999/xlink" xlink:type="simple"><person-group><name name-style="western"><surname>Beardsley</surname><given-names>JW</given-names></name></person-group> (<year>1961</year>) <article-title>A Review of the Hawaiian Braconidae (Hymenoptera).</article-title><source>Proceedings of the Hawaiian Entomological Society for 1960</source><volume>17</volume>(<issue>3</issue>): <fpage>333</fpage>–<lpage>366</lpage>.</mixed-citation></ref><ref id="B28"><mixed-citation xmlns:xlink="http://www.w3.org/1999/xlink" xlink:type="simple"><person-group><name name-style="western"><surname>Meyrick</surname><given-names>E</given-names></name></person-group> (<year>1929</year>) <article-title>The Micro-Lepidoptera of the “St. George” Expedition.</article-title><source>Transactions of the Entomological Society of London</source><volume>76</volume>: <fpage>489</fpage>-<lpage>521</lpage>. doi: <ext-link ext-link-type="uri" xlink:href="http://dx.doi.org/10.1111/j.1365-2311.1929.tb01417.x" xlink:type="simple">10.1111/j.1365-2311.1929.tb01417.x</ext-link></mixed-citation></ref><ref id="B18"><mixed-citation xmlns:xlink="http://www.w3.org/1999/xlink" xlink:type="simple"><person-group><name name-style="western"><surname>Harris</surname><given-names>WV</given-names></name></person-group> (<year>1937</year>) <article-title>Annotated list of Insects Injurious to Native Food Crops in Tanganyika.</article-title><source>Bulletin of Entomological Research</source><volume>28</volume>(<issue>3</issue>): <fpage>483</fpage>-<lpage>499</lpage>. doi: <ext-link ext-link-type="uri" xlink:href="http://dx.doi.org/10.1017/S0007485300038943" xlink:type="simple">10.1017/S0007485300038943</ext-link></mixed-citation></ref><ref id="B16"><mixed-citation xmlns:xlink="http://www.w3.org/1999/xlink" xlink:type="simple"><person-group><name name-style="western"><surname>Ghesquière</surname><given-names>J</given-names></name></person-group> (<year>1940</year>) <article-title>Catalogues raisonnés de la fauna entomologique du Congo Belge: Lépidoptères, Microlépidoptères (primiera partie).</article-title><source>Annales du Musee du Congo Belge, Tervueren, (Belgique), C. Zoologie</source>, series <volume-series>3(2)</volume-series>, <volume>7</volume>(<issue>1</issue>): <fpage>1</fpage>–<lpage>120</lpage>.</mixed-citation></ref><ref id="B46"><mixed-citation xmlns:xlink="http://www.w3.org/1999/xlink" xlink:type="simple"><person-group><name name-style="western"><surname>Vesey-Fitzgerald</surname><given-names>D</given-names></name></person-group> (<year>1941</year>) <article-title>Some Insects of Economic Importance in Seychelles.</article-title><source>Bulletin of Entomological Research</source><volume>32</volume>(<issue>2</issue>): <fpage>153</fpage>-<lpage>160</lpage>. doi: <ext-link ext-link-type="uri" xlink:href="http://dx.doi.org/10.1017/S0007485300005368" xlink:type="simple">10.1017/S0007485300005368</ext-link></mixed-citation></ref><ref id="B23"><mixed-citation xmlns:xlink="http://www.w3.org/1999/xlink" xlink:type="simple"><person-group><name name-style="western"><surname>Lepesme</surname><given-names>P</given-names></name></person-group> (<year>1947</year>) <article-title>Les Insectes de Palmier.</article-title><publisher-name>Paul Lechevalier</publisher-name>, <publisher-loc>Paris</publisher-loc>, <lpage>904</lpage> pp.</mixed-citation></ref><ref id="B47"><mixed-citation xmlns:xlink="http://www.w3.org/1999/xlink" xlink:type="simple"><person-group><name name-style="western"><surname>Viette</surname><given-names>PEL</given-names></name></person-group> (<year>1949</year>) <article-title>Catalogue of the Heterocerous Lepidoptera from French Oceania.</article-title><source>Pacific Science</source><volume>3</volume>(<issue>4</issue>): <fpage>315</fpage>-<lpage>337</lpage>.</mixed-citation></ref><ref id="B42"><mixed-citation xmlns:xlink="http://www.w3.org/1999/xlink" xlink:type="simple"><person-group><name name-style="western"><surname>Swezey</surname><given-names>OH</given-names></name></person-group> (<year>1942</year>) <article-title>Notes on Food Habits of Lepidoptera in Samoa.</article-title><source>Proceedings of the Hawaiian Entomological Society for 1941</source><volume>11</volume>(<issue>2</issue>): <fpage>202</fpage>–<lpage>216</lpage>.</mixed-citation></ref><ref id="B8"><mixed-citation xmlns:xlink="http://www.w3.org/1999/xlink" xlink:type="simple"><person-group><name name-style="western"><surname>Davis</surname><given-names>CJ</given-names></name></person-group> (<year>1953</year>) <article-title>New Host and Insect Records from the Island of Hawaii.</article-title><source>Proceedings of the Hawaiian Entomological Society for 1952</source><volume>15</volume>(<issue>1</issue>): <fpage>85</fpage>–<lpage>86</lpage>.</mixed-citation></ref><ref id="B43"><mixed-citation xmlns:xlink="http://www.w3.org/1999/xlink" xlink:type="simple"><person-group><name name-style="western"><surname>Swezey</surname><given-names>OH</given-names></name></person-group> (<year>1952</year>) <article-title>Insect Fauna of a Coconut Tree.</article-title><source>Proceedings of the Hawaiian Entomological Society for 1951</source><volume>14</volume>(<issue>3</issue>): <fpage>377</fpage>–<lpage>378</lpage>.</mixed-citation></ref><ref id="B12"><mixed-citation xmlns:xlink="http://www.w3.org/1999/xlink" xlink:type="simple"><person-group><name name-style="western"><surname>Diakonoff</surname><given-names>A</given-names></name></person-group> (<year>1968</year>) <article-title>Microlepidoptera of the Philippine Islands.</article-title><source>Bulletin of the United States National Museum</source><volume>257</volume>: <fpage>1</fpage>-<lpage>484</lpage>. doi: <ext-link ext-link-type="uri" xlink:href="http://dx.doi.org/10.5479/si.03629236.257.1" xlink:type="simple">10.5479/si.03629236.257.1</ext-link></mixed-citation></ref><ref id="B6"><mixed-citation xmlns:xlink="http://www.w3.org/1999/xlink" xlink:type="simple"><person-group><name name-style="western"><surname>Clarke</surname><given-names>JF</given-names></name></person-group> (<year>1971</year>) <article-title>The Lepidoptera of Rapa Island.</article-title><source>Smithsonian Contributions to Zoology</source><volume>56</volume>: <fpage>1</fpage>–<lpage>282</lpage>. doi: <ext-link ext-link-type="uri" xlink:href="http://dx.doi.org/10.5479/si.00810282.56" xlink:type="simple">10.5479/si.00810282.56</ext-link></mixed-citation></ref><ref id="B7"><mixed-citation xmlns:xlink="http://www.w3.org/1999/xlink" xlink:type="simple"><person-group><name name-style="western"><surname>Clarke</surname><given-names>JF</given-names></name></person-group> (<year>1986</year>) <article-title>Pyralidae and Microlepidoptera of the Marquesas Archipelago.</article-title><source>Smithsonian Contributions to Zoology</source><volume>416</volume>: <fpage>1</fpage>-<lpage>485</lpage>. doi: <ext-link ext-link-type="uri" xlink:href="http://dx.doi.org/10.5479/si.00810282.416" xlink:type="simple">10.5479/si.00810282.416</ext-link></mixed-citation></ref><ref id="B56"><mixed-citation xmlns:xlink="http://www.w3.org/1999/xlink" xlink:type="simple"><person-group><name name-style="western"><surname>Zimmermann</surname><given-names>EC</given-names></name></person-group> (<year>1978</year>) <article-title>Microlepidoptera, Part 1.</article-title><source>Insects of Hawaii</source><volume>9</volume>: <comment>xviii+</comment><lpage>881</lpage> pp.</mixed-citation></ref><ref id="B10"><mixed-citation xmlns:xlink="http://www.w3.org/1999/xlink" xlink:type="simple"><person-group><name name-style="western"><surname>Davis</surname><given-names>DR</given-names></name></person-group> (<year>1983</year>) <article-title>Tineidae.</article-title> In: <person-group><name name-style="western"><surname>Hodges</surname><given-names>RH</given-names></name></person-group> (<role>Ed</role>) <issue-title>Check List of the Lepidoptera of America North of Mexico.</issue-title><publisher-name>E.W. Classey Ltd. and the Wedge Entomological Research Foundation</publisher-name>, <publisher-loc>London</publisher-loc>, <fpage>5</fpage>-<lpage>7</lpage>.</mixed-citation></ref><ref id="B35"><mixed-citation xmlns:xlink="http://www.w3.org/1999/xlink" xlink:type="simple"><person-group><name name-style="western"><surname>Robinson</surname><given-names>GS</given-names></name><name name-style="western"><surname>Nielsen</surname><given-names>ES</given-names></name></person-group> (<year>1993</year>) <article-title>Tineid genera of Australia (Lepidoptera).</article-title><source>Monographs on Australian Lepidoptera</source> Vol. <volume>2</volume>. <lpage>344</lpage> pp.</mixed-citation></ref><ref id="B11"><mixed-citation xmlns:xlink="http://www.w3.org/1999/xlink" xlink:type="simple"><person-group><name name-style="western"><surname>Davis</surname><given-names>DR</given-names></name></person-group> (<year>1984</year>) <article-title>Tineidae.</article-title> In: <person-group><name name-style="western"><surname>Heppner</surname><given-names>JB</given-names></name></person-group> (<role>Ed</role>) <issue-title>Atlas of Neotropical Lepidoptera, Checklist: Part 1, Micropterigoidea - Immoidea.</issue-title><publisher-name>Dr. W. Junk Publ.</publisher-name>, <publisher-loc>The Hague, Boston, Lancaster</publisher-loc>, <fpage>19</fpage>-<lpage>24</lpage>.</mixed-citation></ref><ref id="B34"><mixed-citation xmlns:xlink="http://www.w3.org/1999/xlink" xlink:type="simple"><person-group><name name-style="western"><surname>Robinson</surname><given-names>GS</given-names></name><name name-style="western"><surname>Kirke</surname><given-names>CMStG</given-names></name></person-group> (<year>1990</year>) <article-title>Lepidoptera of Ascension island - a review.</article-title><source>Journal of Natural History</source><volume>24</volume>: <fpage>119</fpage>-<lpage>135</lpage>. doi: <ext-link ext-link-type="uri" xlink:href="http://dx.doi.org/10.1080/00222939000770081" xlink:type="simple">10.1080/00222939000770081</ext-link></mixed-citation></ref><ref id="B36"><mixed-citation xmlns:xlink="http://www.w3.org/1999/xlink" xlink:type="simple"><person-group><name name-style="western"><surname>Robinson</surname><given-names>GS</given-names></name></person-group> (<year>2009</year>) <article-title>Biology, distribution and diversity of tineid moths. Southdene Sdn Bhd, Kuala Lumpur, Malaysia.</article-title><publisher-name>Natural History Museum</publisher-name>, <publisher-loc>London</publisher-loc>, <lpage>143</lpage> pp.</mixed-citation></ref><ref id="B20"><mixed-citation xmlns:xlink="http://www.w3.org/1999/xlink" xlink:type="simple"><person-group><name name-style="western"><surname>Heppner</surname><given-names>JH</given-names></name></person-group> (<year>2003</year>) <article-title>Lepidoptera of Florida, Part 1, Introduction and Catalog, Arthropods of Florida and Neichboring Land Areas.</article-title><publisher-name>Florida Department of Agriculture and Consumer Services</publisher-name>, <publisher-loc>Gainesville</publisher-loc>, vol. <volume>17</volume>: x + <lpage>670</lpage> pp.</mixed-citation></ref></ref-list></tp:taxon-treatment>
