# Supplementary material for: The genus Erechthias Meyrick of Ascension Island, including discovery of a new brachypterous species (Lepidoptera, Tineidae)
Source: Zookeys. 2013 Oct 7;(341):1–20. doi: 10.3897/zookeys.341.6146 (PMC3800806; doi:10.3897/zookeys.341.6146)
Supplement: XML Treatment for Erechthias ascensionae [file zookeys.341.6146-treatment3.xml]

<!DOCTYPE tp:taxon-treatment
  PUBLIC "-//TaxonX//DTD Taxonomic Treatment Publishing DTD v0 20100105//EN" "tax-treatment-NSO.dtd">
<tp:taxon-treatment xmlns:tp="http://www.plazi.org/taxpub"><tp:treatment-meta><mixed-citation publication-type="journal"><person-group><name><surname>Davis</surname><given-names>Donald R.</given-names></name><name><surname>Mendel</surname><given-names>Howard</given-names></name></person-group><article-title>The genus <italic>Erechthias</italic> Meyrick of Ascension Island, including discovery of a new brachypterous species (Lepidoptera, Tineidae)</article-title><source>Zookeys</source><day>7</day><month>10</month><year>2013</year><volume>2013</volume><issue>341</issue><fpage>1</fpage><lpage>20</lpage><pub-id pub-id-type="doi">10.3897/zookeys.341.6146</pub-id></mixed-citation></tp:treatment-meta><tp:nomenclature><tp:taxon-name>
                        <tp:taxon-name-part taxon-name-part-type="genus">Erechthias</tp:taxon-name-part>
                        <tp:taxon-name-part taxon-name-part-type="species">ascensionae</tp:taxon-name-part>
                        <object-id xmlns:xlink="http://www.w3.org/1999/xlink" xlink:type="simple">http://zoobank.org/2FEB95B4-F5DA-4C6D-B10A-A602725E862F</object-id>
                        <object-id xmlns:xlink="http://www.w3.org/1999/xlink" xlink:type="simple">http://species-id.net/wiki/Erechthias_ascensionae</object-id>
                    </tp:taxon-name><tp:taxon-status xmlns:xlink="http://www.w3.org/1999/xlink" xlink:type="simple">sp. n.</tp:taxon-status><xref ref-type="fig" rid="F2">Figs 5</xref><xref ref-type="fig" rid="F4">, 17</xref><xref ref-type="fig" rid="F6">, 24</xref><xref ref-type="fig" rid="F6">, 25</xref><tp:nomenclature-citation-list><tp:nomenclature-citation><tp:taxon-name>Ereunetis</tp:taxon-name><comment> species.- <xref ref-type="bibr" rid="B34">Robinson and Kirke 1990</xref>: 133.- <xref ref-type="bibr" rid="B36">Robinson 2009</xref>: 51.</comment></tp:nomenclature-citation></tp:nomenclature-citation-list></tp:nomenclature><tp:treatment-sec sec-type="Description"><title>Diagnosis.</title><p>Female unknown.</p><p><bold>Adult</bold> (<xref ref-type="fig" rid="F2">Fig. 5</xref>). <italic>Head</italic>: Scales very slender with bidentate apices; scales of frons partially raised and directed forward, light brown strongly irrorated with dull white; scales of vertex erect or mostly so, especially over occipital tufts, and mostly directed forward; color similar to frons with most scales with dull white apices,. Labial palpus with scales slightly appressed dorsally, mostly dull white with light brown bases to scales; venter of labial palpus with a dense brush of long, slender, erect, brown scales usually with white apices, and a lateral series of ~ 5-7 long, dark bristles; 2–3 bristles also arising laterally from basal segment. Antenna nearly as long as forewing; scales smoothly appressed, dark brown dorsally, paler, more white ventrally; scape dark brown irrorated with white scales and with a row of white scales bordering distal margin; scales of scape and pedicel moderately broad; flagellum without cilia and with a single row of more slender scales completely encircling each segment.</p><p><italic>Thorax</italic>: Forewing (<xref ref-type="fig" rid="F4">Fig. 17</xref>) length 5–6 mm. Dorsum and tegula similar to head in color but with broader scales; thorax mostly pale cream ventrally. Forewing predominantly pale whitish cream, irrorated with scattered dark brown scales; 2–3 small patches of dark brown scales usually present on basal half of forewing along costal and dorsal margins and 2 patches within discal cell; fringe mostly light brown irrorated with dull white. Hindwing and fringe uniformly pale grayish brown; frenulum a single stout spine in male, not examined in female; M1 and 2 stalked ~ 0.6 their length. Fore and midlegs mostly light grayish brown dorsally and whitish cream ventrally with prominent dark brown banding on tibia and tarsomeres; hindleg generally paler in color.</p><p><italic>Abdomen</italic>: Pale grayish brown dorsally, whitish cream ventrally. Eighth segment without coremata.</p><!--PageBreak--><p><italic>Male genitalia</italic> (<xref ref-type="fig" rid="F6">Figs 24</xref>, <xref ref-type="fig" rid="F6">25</xref>): Segment 10 mostly sclerotized, fused to tegumen; uncus lobes minute, with caudal margin bifid. Tegumen a relatively narrow dorsal ring, with extended medium lobe fused to uncus. Vinculum broad, U-shaped, anterior margin broadly rounded, ~ 0.7× the length of valva. Valva simple; cucullus broad with rounded apex; costal margin densely setose. Juxta well developed as an elongate U-shaped pouch. Aedeagus slender, nearly as long as valva; vesica with numerous, minute spiculiform cornuti; base of aedeagus relatively deeply divided.</p><fig id="F6" position="float" orientation="portrait"><label>Figures 24–27.</label><caption><p>Male genitalia <bold>24–25</bold> <italic><tp:taxon-name>Erechthias ascensionae</tp:taxon-name></italic>, ventral view <bold>25</bold> Aedeagus, lateral view <bold>26–27</bold> <italic><tp:taxon-name>Erechthias dracaenura</tp:taxon-name></italic>, ventral view <bold>27</bold> Aedeagus, lateral view.</p></caption><graphic xmlns:xlink="http://www.w3.org/1999/xlink" xlink:href="ZooKeys-341-001-g006.jpg" position="float" orientation="portrait" xlink:type="simple"/></fig><p>Female unknown.</p></tp:treatment-sec><tp:treatment-sec sec-type="Etymology"><title>Etymology.</title><p>The species name is derived from the genitive case of the type locality (Ascension).</p></tp:treatment-sec><tp:treatment-sec sec-type="Holotype"><title>Holotype.</title><p>♂, ASCENSION ISLAND: [Specific locality unknown] 4 Sept. 1958, E.A.G. Duffey, B.M. 1958-760, digital image captured, (BMNH).</p></tp:treatment-sec><tp:treatment-sec sec-type="Paratypes"><title>Paratypes.</title><p>ASCENSION ISLAND: Same data as holotype: 6 ♂, BMNH genitalia slide ♂, 5854, BMNH wing slide 30835, (BMNH, NMNH).</p></tp:treatment-sec><tp:treatment-sec sec-type="Distribution"><title>Distribution</title><p>(<xref ref-type="fig" rid="F1">Fig. 1</xref>). Ascension Island.</p></tp:treatment-sec><tp:treatment-sec sec-type="Biology"><title>Biology.</title><p>Unknown; larvae are most likely plant detritvores or lichenivorous.</p></tp:treatment-sec><tp:treatment-sec sec-type="Remarks"><title>Remarks.</title><p>The species nearest to <!--PageBreak--><italic><tp:taxon-name>Erechthias ascensionae</tp:taxon-name></italic>, both morphologically and geographically, is <italic><tp:taxon-name>Erechthias dracaenura</tp:taxon-name></italic> (Meyrick), which is known only from São Tomé, an island located off the western coast of central Africa in the Gulf of Guinea (<xref ref-type="fig" rid="F1">Fig. 1</xref>). The forewing patterns of both species are similar (<xref ref-type="fig" rid="F2">Figs 5</xref>, <xref ref-type="fig" rid="F2">6</xref>) in possessing a whitish background color irrorated with isolated brown scales and marked with 6–8 scattered, moderately large, darker brown to black spots. The forewings of <italic><tp:taxon-name>Erechthias dracaenura</tp:taxon-name></italic> generally appear more whitish and less heavily marked than those of <italic>ascensionae</italic>. The male genitalia of <italic><tp:taxon-name>Erechthias ascensionae</tp:taxon-name></italic> (<xref ref-type="fig" rid="F6">Figs 24–25</xref>) differ from that of <italic><tp:taxon-name>Erechthias dracaenura</tp:taxon-name></italic> (<xref ref-type="fig" rid="F6">Figs 26–27</xref>) in the apex of cucullus being more slender and in possessing a more elongate, tapered uncus.</p></tp:treatment-sec><tp:treatment-sec><!--Section generated to contain objects referenced in tp:taxon-treatment.--><fig id="F2" position="float" orientation="portrait"><label>Figures 4–11.</label><caption><p>Adults and larval cases <bold>4</bold> ♂, <italic><tp:taxon-name>Erechthias minuscula</tp:taxon-name></italic>, (forewing length 4 mm), Florida, USA <bold>5</bold> ♂, <italic><tp:taxon-name>Erechthias ascensionae</tp:taxon-name></italic>, (forewing length 6.8 mm), Ascension Island <bold>6</bold> ♂, <italic><tp:taxon-name>Erechthias dracaenura</tp:taxon-name></italic> (forewing length 8 mm), São Tomé <bold>7, 8</bold> ♂, <italic><tp:taxon-name>Erechthias grayi</tp:taxon-name></italic> (forewing length 1.7 mm), Ascension Island <bold>9</bold> (dorsal) <bold>10</bold> (lateral) Larval cases <italic><tp:taxon-name>Erechthias</tp:taxon-name></italic> sp. <italic>grayi</italic> ? (length 4.2 mm), Ascension Island <bold>11</bold> ♂, <italic><tp:taxon-name>Erechthias darwini</tp:taxon-name></italic> (forewing length 6 mm), St. Paul’s Rocks.</p></caption><graphic xmlns:xlink="http://www.w3.org/1999/xlink" xlink:href="ZooKeys-341-001-g002.jpg" position="float" orientation="portrait" xlink:type="simple"/></fig><fig id="F4" position="float" orientation="portrait"><label>Figures 16–18.</label><caption><p>Wing venation <bold>16</bold> <italic><tp:taxon-name>Erechthias minuscula</tp:taxon-name></italic> <bold>17</bold> <italic><tp:taxon-name>Erechthias ascensionae</tp:taxon-name></italic> <bold>18</bold> <italic><tp:taxon-name>Erechthias grayi</tp:taxon-name></italic>.</p></caption><graphic xmlns:xlink="http://www.w3.org/1999/xlink" xlink:href="ZooKeys-341-001-g004.jpg" position="float" orientation="portrait" xlink:type="simple"/></fig><fig id="F1" position="float" orientation="portrait"><label>Figures 1–3.</label><caption><p><bold>1</bold> Map of mid Atlantic Ocean. Ascension Island habitats: <bold>2</bold> Green Mountain <bold>3</bold> Typical habitat of <italic><tp:taxon-name>Erechthias grayi</tp:taxon-name></italic>; Lichen covered rocks on Green Mountain.</p></caption><graphic xmlns:xlink="http://www.w3.org/1999/xlink" xlink:href="ZooKeys-341-001-g001.jpg" position="float" orientation="portrait" xlink:type="simple"/></fig></tp:treatment-sec><ref-list><ref id="B34"><mixed-citation xmlns:xlink="http://www.w3.org/1999/xlink" xlink:type="simple"><person-group><name name-style="western"><surname>Robinson</surname><given-names>GS</given-names></name><name name-style="western"><surname>Kirke</surname><given-names>CMStG</given-names></name></person-group> (<year>1990</year>) <article-title>Lepidoptera of Ascension island - a review.</article-title><source>Journal of Natural History</source><volume>24</volume>: <fpage>119</fpage>-<lpage>135</lpage>. doi: <ext-link ext-link-type="uri" xlink:href="http://dx.doi.org/10.1080/00222939000770081" xlink:type="simple">10.1080/00222939000770081</ext-link></mixed-citation></ref><ref id="B36"><mixed-citation xmlns:xlink="http://www.w3.org/1999/xlink" xlink:type="simple"><person-group><name name-style="western"><surname>Robinson</surname><given-names>GS</given-names></name></person-group> (<year>2009</year>) <article-title>Biology, distribution and diversity of tineid moths. Southdene Sdn Bhd, Kuala Lumpur, Malaysia.</article-title><publisher-name>Natural History Museum</publisher-name>, <publisher-loc>London</publisher-loc>, <lpage>143</lpage> pp.</mixed-citation></ref></ref-list></tp:taxon-treatment>
