# Supplementary material for: The genus Erechthias Meyrick of Ascension Island, including discovery of a new brachypterous species (Lepidoptera, Tineidae)
Source: Zookeys. 2013 Oct 7;(341):1–20. doi: 10.3897/zookeys.341.6146 (PMC3800806; doi:10.3897/zookeys.341.6146)
Supplement: XML Treatment for Erechthias grayi [file zookeys.341.6146-treatment4.xml]

<!DOCTYPE tp:taxon-treatment
  PUBLIC "-//TaxonX//DTD Taxonomic Treatment Publishing DTD v0 20100105//EN" "tax-treatment-NSO.dtd">
<tp:taxon-treatment xmlns:tp="http://www.plazi.org/taxpub"><tp:treatment-meta><mixed-citation publication-type="journal"><person-group><name><surname>Davis</surname><given-names>Donald R.</given-names></name><name><surname>Mendel</surname><given-names>Howard</given-names></name></person-group><article-title>The genus <italic>Erechthias</italic> Meyrick of Ascension Island, including discovery of a new brachypterous species (Lepidoptera, Tineidae)</article-title><source>Zookeys</source><day>7</day><month>10</month><year>2013</year><volume>2013</volume><issue>341</issue><fpage>1</fpage><lpage>20</lpage><pub-id pub-id-type="doi">10.3897/zookeys.341.6146</pub-id></mixed-citation></tp:treatment-meta><tp:nomenclature><tp:taxon-name>
                        <tp:taxon-name-part taxon-name-part-type="genus">Erechthias</tp:taxon-name-part>
                        <tp:taxon-name-part taxon-name-part-type="species">grayi</tp:taxon-name-part>
                        <object-id xmlns:xlink="http://www.w3.org/1999/xlink" xlink:type="simple">http://zoobank.org/06C8414F-FC41-4DD7-BAB9-CCA4F5B3BC83</object-id>
                        <object-id xmlns:xlink="http://www.w3.org/1999/xlink" xlink:type="simple">http://species-id.net/wiki/Erechthias_grayi</object-id>
                    </tp:taxon-name><tp:taxon-status xmlns:xlink="http://www.w3.org/1999/xlink" xlink:type="simple">sp. n.</tp:taxon-status><xref ref-type="fig" rid="F2">Figs 7–10</xref><xref ref-type="fig" rid="F4">, 18</xref><xref ref-type="fig" rid="F7">, 28–31</xref></tp:nomenclature><tp:treatment-sec sec-type="Description"><title>Diagnosis.</title><p><bold>Adult</bold> (<xref ref-type="fig" rid="F2">Figs 7</xref>, <xref ref-type="fig" rid="F2">8</xref>). <italic>Head</italic>: Scales generally slender with bidentate apices; scales of frons smooth, appressed, directed dorsad, pale brown to gray on lower frons becoming dull white to pale gray at top of frons; scales of vertex erect or mostly so, especially over occipital tufts, fuscous, some with grayish white apices. Labial palpus with scales flattened and appressed dorsally, mostly dark grayish brown with scattered paler scales; venter of second segment with a dark brush of long, slender, erect scales and a lateral series of ~ 6-8 long, dark bristles; 1–2 bristles also arising laterally from basal segment. Maxillary palpus elongate, 5-segmented, approximately as long as labial palpus. Antenna ~ 1.6× the length of forewing; scales smoothly appressed, dark fuscous; scales of scape and pedicel moderately broad; flagellum without cilia and with a single row of more slender scales completely encircling each segment.</p><p><italic>Thorax</italic>: Forewing brachypterous (<xref ref-type="fig" rid="F4">Fig. 18</xref>), length 1.4–1.8 mm. Dorsum of thorax dark fuscous dorsally, with a few dull white scales at caudal margins of tegula and mesonotum; mostly grayish white ventrally. Forewing similar to dorsum in color, dark fuscous with an irregular scattering of dull white scales at base of wing and mostly crossing wing beyond middle; a slightly larger concentration of dull white scales at apex and extending a short distance along costa; fringe almost completely lacking, restricted to apex. Hindwing minute (<xref ref-type="fig" rid="F4">Fig. 18</xref>), slightly variable in size, without scales; length ~ 0.15 mm; a single stout frenulum present in male ~ equal to length of hindwing (frenulum not examined in female); fringe absent. Fore and midlegs fuscous, lightly irrorated with pale grayish white scales; apices of tibia and tarsomeres ringed with grayish white; hindleg generally paler in color.</p><p><italic>Abdomen</italic>: Dark fuscous dorsally, mostly grayish white ventrally. Eighth segment without coremata.</p><p><italic>Male genitalia</italic> (<xref ref-type="fig" rid="F7">Figs 28</xref>, <xref ref-type="fig" rid="F7">29</xref>): Segment 10 mostly membranous; uncus lobes indistinct, broadly rounded. Tegumen consisting of a relatively narrow dorsal ring. Vinculum broad, V-shaped, gradually tapering anteriorly with an acute anterior apex; vinculum ~ 0.7× the length of valva. Valva simple; cucullus broadly triangular with narrowly rounded apex; costal margin densely setose. Juxta well developed as an elongate U-shaped pouch. Aedeagus slender, ~ 1.3× length of valva; vesica with numerous, minute, spicular cornuti; base of aedeagus moderately flared, not divided.</p><fig id="F7" position="float" orientation="portrait"><label>Figures 28–31.</label><caption><p><italic><tp:taxon-name>Erechthias grayi</tp:taxon-name></italic>, genitalia <bold>28</bold> Male, ventral view(1 mm) <bold>29</bold> Aedeagus, ventral view <bold>30</bold> Female, ventral view <bold>31</bold> Detail of signum in Fig. <bold>30</bold>.</p></caption><graphic xmlns:xlink="http://www.w3.org/1999/xlink" xlink:href="ZooKeys-341-001-g007.jpg" position="float" orientation="portrait" xlink:type="simple"/></fig><!--PageBreak--><p><italic>Female genitalia</italic> (<xref ref-type="fig" rid="F7">Figs 30</xref>, <xref ref-type="fig" rid="F7">31</xref>): Eighth sternite weakly sclerotized; ostium opening near anterior margin; an irregular cluster of ~ 5 pairs of long setae encircling caudal margin of eighth segment. Antrum slender, length ~ 3× maximum width. Ductus bursae slender, elongate, slightly longer than anterior apophysis, gradually enlarging to moderately large, ovate corpus bursae; walls of corpus bursae membranous except for very small, elongate signum; distal, more slender half of signum projecting beyond wall of corpus bursae.</p><!--PageBreak--></tp:treatment-sec><tp:treatment-sec sec-type="Etymology"><title>Etymology.</title><p>The species name is a patronym for Alan Gray, a botanist who assisted Howard Mendel with the collection of this species on Ascension Island.</p></tp:treatment-sec><tp:treatment-sec sec-type="Holotype"><title>Holotype.</title><p>♂, ASCENSION ISLAND: Green Mountain, 743 m, Elliot’s Path, (Windy Corner), GPS <named-content xmlns:xlink="http://www.w3.org/1999/xlink" content-type="dwc:verbatimCoordinates" xlink:type="simple">7.57S, 14.21W</named-content>: 6 Aug. 2003, H. Mendel, BMNH(E) 2003-137, digital image captured (BMNH).</p></tp:treatment-sec><tp:treatment-sec sec-type="Paratypes"><title>Paratypes.</title><p>ASCENSION ISLAND: same locality as holotype: 11 ♂, 1 ♀, 13 Dec. 2005, H. Mendel, BMNH slide 33642 ♀, BMNH(E) 2006-13; 4 ♂, 21 Nov. 2012, H. Mendel and A. Gray, USNM slide 34532 ♂. ASCENSION ISLAND: White Horse Hill [Little White Hill], S. E. Bay: 2 ♂, 23 Aug. 2012; [pitfall trap]; Ms L. White, USNM slide 34533 ♂. White Horse Rock [Little White Hill, S. E. Bay]: 2 ♂, 29 May 2013; running over lichen covered rock; pooter; leg. A. Wakeham-Dawson; digital image captured. (BMNH, USNM).</p></tp:treatment-sec><tp:treatment-sec sec-type="Distribution"><title>Distribution</title><p>(<xref ref-type="fig" rid="F1">Fig. 1</xref>). Ascension Island. <italic><tp:taxon-name>Erechthias grayi</tp:taxon-name></italic> was at first thought to be confined to the higher elevations of Green Mountain where it was found on several occasions at altitudes around 743 m, in a very moist area frequently shrouded in cloud. Recent captures at Little White Hill, an extremely arid area at altitudes below 200 m show that <italic><tp:taxon-name>Erechthias grayi</tp:taxon-name></italic> is tolerant of a wide range of conditions. What the two areas do have in common is that the vegetation and habitat are comparatively undisturbed. Probably, <italic><tp:taxon-name>Erechthias grayi</tp:taxon-name></italic> would have been more widespread on Ascension prior to human habitation and the disturbances accompanying human settlement.</p></tp:treatment-sec><tp:treatment-sec sec-type="Biology"><title>Biology.</title><p>Becauseadults have been collected in close association with lichen covered rocks, it is likely the larvae are lichenivorous, a frequently used food source in this group of moths. Several (13) small (3.5–4.2 mm long) mature larval cases, some with pupal exuviae attached (<xref ref-type="fig" rid="F2">Figs 9</xref>, <xref ref-type="fig" rid="F2">10</xref>), were collected under lichen covered rocks at White Horse Hill, on the same day that an adult was collected there by A. Wakeham-Dawson. It is likely that these are the larval cases of <italic><tp:taxon-name>Erechthias grayi</tp:taxon-name></italic>, but larval rearings will need to be conducted to confirm this. The cases are mostly white, speckled with small grains of sand and minute, dark fragments from the rocky substrate.</p><p>The behavior of the moths in the field was unusual. They would cling firmly to the bare rock, lichens (<xref ref-type="fig" rid="F1">Fig. 3</xref>), and small plants in exposed situations and were only seen to move when disturbed, and then reluctantly. They would hop a few inches in a very bug-like (<tp:taxon-name>Heteroptera</tp:taxon-name>) manner and were most easily collected using an aspirator (pooter). Wakeham-Dawson (see paratype data) observed adults running over a lichen covered rock at White Horse Hill.</p></tp:treatment-sec><tp:treatment-sec sec-type="Remarks"><title>Remarks.</title><p><italic><tp:taxon-name>Erechthias grayi</tp:taxon-name></italic> is the only species within this large genus known to possess brachypterous adults, and thus is the most distinctive moth within <italic><tp:taxon-name>Erechthias</tp:taxon-name></italic>. The male and female genitalia of <italic><tp:taxon-name>Erechthias grayi</tp:taxon-name></italic> are most similar to those of <italic><tp:taxon-name>Erechthias darwini</tp:taxon-name></italic> Robinson (1983), one of the few species of <tp:taxon-name>Lepidoptera</tp:taxon-name> known to inhabit St. Paul’s Rocks (Pedro e Săo Paulo, <xref ref-type="fig" rid="F1">Fig. 1</xref>), located slightly over 1000 miles northeast of Ascension Island. The male saccus of <italic><tp:taxon-name>Erechthias grayi</tp:taxon-name></italic> is more triangular and the female signum is more slender than those of <italic><tp:taxon-name>Erechthias darwini</tp:taxon-name></italic>. Most significantly, the adults of <italic><tp:taxon-name>Erechthias darwini</tp:taxon-name></italic> (<xref ref-type="fig" rid="F2">Fig. 11</xref>) are fully winged and capable of flight. However, considering their genitalic similarities and geographical proximity, it is possible that <italic>grayi</italic> may have shared relatively recent common ancestrywith <italic>darwini</italic>.</p><!--PageBreak--><p>Reportedly, some form of wing reduction has occurred in either 25 (<xref ref-type="bibr" rid="B37">Sattler 1991</xref>) or as many as 35 families (<xref ref-type="bibr" rid="B19">Heppner 1991</xref>) of <tp:taxon-name>Lepidoptera</tp:taxon-name>. The two family totals quoted probably differ because Sattler did not include species displaying only slight wing dimorphism, and also because of some differences in the family classification followed by each author. Because of rather obvious reasons involving different selective pressures and flight requirements that exist between the sexes, wing reduction has rarely evolved in male <tp:taxon-name>Lepidoptera</tp:taxon-name>. Most species that have developed wing reduction in both sexes occur on small oceanic islands or in restricted coastal habitats (<xref ref-type="bibr" rid="B37">Sattler 1991</xref>, <!--PageBreak--><xref ref-type="bibr" rid="B19">Heppner 1991</xref>, <xref ref-type="bibr" rid="B21">2010</xref>, <xref ref-type="bibr" rid="B48">Wagner and Liebherr 1992</xref>). Although several ecological and environmental factors can lead to a loss of flight among insects, the effect of continuous strong winds such as occur on isolated islands have long been considered a primary reason for wing reductions, particularly in <tp:taxon-name>Lepidoptera</tp:taxon-name> males (<xref ref-type="bibr" rid="B37">Sattler 1991</xref>, <xref ref-type="bibr" rid="B48">Wagner and Liebherr 1992</xref>). Previously, eight species representing five genera of <tp:taxon-name>Tineidae</tp:taxon-name> had been reported to exhibit some form of wing reduction, with four species (including three species of <italic><tp:taxon-name>Pringleophaga</tp:taxon-name></italic> Enderlein and one of <italic><tp:taxon-name>Proerodesma</tp:taxon-name></italic> Meyrick) being brachypterous in both sexes (<xref ref-type="bibr" rid="B37">Sattler 1991</xref>). No member of the large genus <italic><tp:taxon-name>Erechthias</tp:taxon-name></italic> had been reported as brachypterous prior to this report.</p><!--PageBreak--></tp:treatment-sec><tp:treatment-sec><!--Section generated to contain objects referenced in tp:taxon-treatment.--><fig id="F2" position="float" orientation="portrait"><label>Figures 4–11.</label><caption><p>Adults and larval cases <bold>4</bold> ♂, <italic><tp:taxon-name>Erechthias minuscula</tp:taxon-name></italic>, (forewing length 4 mm), Florida, USA <bold>5</bold> ♂, <italic><tp:taxon-name>Erechthias ascensionae</tp:taxon-name></italic>, (forewing length 6.8 mm), Ascension Island <bold>6</bold> ♂, <italic><tp:taxon-name>Erechthias dracaenura</tp:taxon-name></italic> (forewing length 8 mm), São Tomé <bold>7, 8</bold> ♂, <italic><tp:taxon-name>Erechthias grayi</tp:taxon-name></italic> (forewing length 1.7 mm), Ascension Island <bold>9</bold> (dorsal) <bold>10</bold> (lateral) Larval cases <italic><tp:taxon-name>Erechthias</tp:taxon-name></italic> sp. <italic>grayi</italic> ? (length 4.2 mm), Ascension Island <bold>11</bold> ♂, <italic><tp:taxon-name>Erechthias darwini</tp:taxon-name></italic> (forewing length 6 mm), St. Paul’s Rocks.</p></caption><graphic xmlns:xlink="http://www.w3.org/1999/xlink" xlink:href="ZooKeys-341-001-g002.jpg" position="float" orientation="portrait" xlink:type="simple"/></fig><fig id="F4" position="float" orientation="portrait"><label>Figures 16–18.</label><caption><p>Wing venation <bold>16</bold> <italic><tp:taxon-name>Erechthias minuscula</tp:taxon-name></italic> <bold>17</bold> <italic><tp:taxon-name>Erechthias ascensionae</tp:taxon-name></italic> <bold>18</bold> <italic><tp:taxon-name>Erechthias grayi</tp:taxon-name></italic>.</p></caption><graphic xmlns:xlink="http://www.w3.org/1999/xlink" xlink:href="ZooKeys-341-001-g004.jpg" position="float" orientation="portrait" xlink:type="simple"/></fig><fig id="F1" position="float" orientation="portrait"><label>Figures 1–3.</label><caption><p><bold>1</bold> Map of mid Atlantic Ocean. Ascension Island habitats: <bold>2</bold> Green Mountain <bold>3</bold> Typical habitat of <italic><tp:taxon-name>Erechthias grayi</tp:taxon-name></italic>; Lichen covered rocks on Green Mountain.</p></caption><graphic xmlns:xlink="http://www.w3.org/1999/xlink" xlink:href="ZooKeys-341-001-g001.jpg" position="float" orientation="portrait" xlink:type="simple"/></fig></tp:treatment-sec><ref-list><ref id="B37"><mixed-citation xmlns:xlink="http://www.w3.org/1999/xlink" xlink:type="simple"><person-group><name name-style="western"><surname>Sattler</surname><given-names>K</given-names></name></person-group> (<year>1991</year>) <article-title>A review of wing reduction in Lepidoptera.</article-title><source>Bulletin of the British Museum of Natural History (London) (Entomology)</source><volume>60</volume>: <fpage>243</fpage>-<lpage>288</lpage>.</mixed-citation></ref><ref id="B19"><mixed-citation xmlns:xlink="http://www.w3.org/1999/xlink" xlink:type="simple"><person-group><name name-style="western"><surname>Heppner</surname><given-names>JH</given-names></name></person-group> (<year>1991</year>) <article-title>Brachyptery and aptery in Lepidoptera.</article-title><source>Tropical Lepidoptera (Gainesville)</source><volume>2</volume>: <fpage>11</fpage>-<lpage>40</lpage>.</mixed-citation></ref><ref id="B21"><mixed-citation xmlns:xlink="http://www.w3.org/1999/xlink" xlink:type="simple"><person-group><name name-style="western"><surname>Heppner</surname><given-names>JH</given-names></name></person-group> (<year>2010</year>) <article-title>Notes on the brachypterous moth, <italic>Pringleophaga kerguelensis</italic>, of the subantarctic Kerguelen Islands (Lepidoptera: Tineidae).</article-title><source>Lepidoptera Novae</source><volume>3</volume>(<issue>3</issue>): <fpage>133</fpage>-<lpage>143</lpage>.</mixed-citation></ref><ref id="B48"><mixed-citation xmlns:xlink="http://www.w3.org/1999/xlink" xlink:type="simple"><person-group><name name-style="western"><surname>Wagner</surname><given-names>DL</given-names></name><name name-style="western"><surname>Liebherr</surname><given-names>JK</given-names></name></person-group> (<year>1992</year>) <article-title>Flightlessness in Insects.</article-title><source>TREE</source><volume>7</volume>(<issue>7</issue>): <fpage>216</fpage>-<lpage>220</lpage>. doi: <ext-link ext-link-type="uri" xlink:href="http://dx.doi.org/10.1016/0169-5347(92)90047-F" xlink:type="simple">10.1016/0169-5347(92)90047-F</ext-link></mixed-citation></ref></ref-list></tp:taxon-treatment>
